# Supplementary material for: A Cross-Sectional Study on the Prevalence and Risk Stratification of Chronic Kidney Disease in Cardiological Patients in São Paulo, Brazil
Source: Diagnostics (Basel). 2023 Mar 16;13(6):1146. doi: 10.3390/diagnostics13061146 (PMC10047703; doi:10.3390/diagnostics13061146)
Supplement: Supplementary file 1 [file diagnostics-13-01146-s001.zip]

Archive with 1 entries (1 files):
- diagnostics-2222983-supplementary.pdf
